# Supplementary material for: Home-based respiratory-gated transcutaneous auricular vagus nerve stimulation for rheumatoid arthritis—a feasibility study
Source: Clin Rheumatol. 2026 Mar 23;45(5):2627–38. doi: 10.1007/s10067-026-08041-x (PMC13068677; doi:10.1007/s10067-026-08041-x)
Supplement: Supplementary file 2 — (XLSX 10.2 KB) [file 10067_2026_8041_MOESM2_ESM.xlsx]

## Sheet: Form Responses 1
Participant ID	How comfortable did you feel in participating in this ear stimulation study?	How much effort did it take to engage with the ear stimulation study?	Ear stimulation has resulted in lower pain and inflammation	It is clear to me how ear stimulation will help manage my arthritis.	How confident do you feel about engaging with a similar ear stimulation study in future?	This ear stimulation study interfered with my other priorities	How acceptable was ear stimulation to you?
P001	5	2	5	5	5	1	5
P002	5	2	5	5	5	2	5
P003	5	2	4	4	5	2	5
P004	4	1	3	3	4	2	5
P005	4	2	2	3	4	2	4
P006	4	5	3	2	4	4	4
P007	5	2	4	4	5	2	5
P008	2	3	5	5	2	1	1
P009	5	2	4	5	4	1	5
P010	4	2	3	4	4	3	4
P011	5	2	4	4	5	1	5
P012	4	2	4	4	4	2	4
