# Supplementary material for: Home-based respiratory-gated transcutaneous auricular vagus nerve stimulation for rheumatoid arthritis—a feasibility study
Source: Clin Rheumatol. 2026 Mar 23;45(5):2627–38. doi: 10.1007/s10067-026-08041-x (PMC13068677; doi:10.1007/s10067-026-08041-x)
Supplement: Supplementary file 3 — (XLSX 19.3 KB) [file 10067_2026_8041_MOESM3_ESM.xlsx]

## Sheet: Data
			BPI			DASS21			HAQ-DI									Pre RG taVNS				Post RG taVNS				Blood Tests
Participant	Date	Visit	worst	average	intereference	D	A	S	1	2	3	4	5	6	7	8	HAQ_AVG	Rest_VAS_1	Grip_VAS_1	PPT_Wrist_1	PPT_Leg_1	Rest_VAS_2	Grip_VAS_2	PPT_Wrist_2	PPT_Leg_2	CRP	TNF-Alpha	IL-1Beta	IL-10	IL-17A	Last data carried forward
P001	2024-09-26	1	8	7	8	30	28	42	1	1	0	1	3	1	1	2	1.25	7	8	89	143	5	5	148	170	7	110.544	0	99.2282	1.90476
P001	2024-10-03	2	7	4	4.7	28	18	30	1	0	0	0	2	1	1	1	0.75	5	6	312	246	3	4	380	319	8	60.3741	0	82.6902	0
P001	2024-10-10	3	9	7	6.14	20	16	36	2	2	3	1	3	3	3	2	2.375	7	5	114	186	5	5	140	249	14	75.6803	21.7742	7.07	10
P002	2024-10-11	1	7	7	6.85	2	0	6	1	1	1	1	1	0	0	2	0.875	4	5	300	216	4	5	261	214	12	45.9184	0	7.07	0
P002	2024-10-18	2	3	3	0.71	0	0	0	0	0	0	1	0	0	0	0	0.125	0	0	315	200	0	0	248	187	11	46.7687	8.70968	16.538	16.6667
P002	2024-10-25	3	2	2	0.57	0	0	0	0	0	0	0	0	0	0	0	0	2	2	261	152	1	0	172	179	11	42.517	0	82.6902	19.0476
P003	2024-10-11	1	3	3	2.85	10	4	10	2	1	1	1	1	2	0	1	1.125	3	4	282	352	1	3	363	357	4	88.4354	360.726	2414.55	74.7619
P003	2024-10-18	2	3	2	1	8	2	6	1	1	0	1	1	1	0	2	0.875	2	3	227	368	1	1	260	324	4	73.1293	148.065	2414.55	149.524
P003	2024-10-25	3	2	2	0.85	2	2	2	2	1	1	1	1	2	0	1	1.125	2	2	190	385	0	0	227	428	7	61.2245	370.161	1984.56	70.9524
P004	2024-10-29	1	5	3	3.71	20	18	32	1	1	3	0	1	1	2	1	1.25	3	3	232	280	1	2	199	242	3	39.966	1.45161	248.071	0
P004	2024-11-05	2	3	3	1.28	14	10	16	0	1	1	1	0	1	2	1	0.875	2	3	249	264	3	3	202	241	3	29.7619	0	1538.04	0
P004	2024-11-12	3	3	2	0.285	10	8	12	1	0	1	0	0	1	1	1	0.625	2	3	300	254	1	1	264	307	2	81.6327	0	297.685	0
P005	2024-10-29	1	5	4	2.85	12	8	6	1	0	1	0	0	1	0	0	0.375	2	6	365	432	5	5	352	504	27	39.1156	0	49.6141	0
P005	2024-11-05	2	4	3	0.42	4	4	0	1	1	2	0	0	1	0	1	0.75	2	2	399	355	2	2	309	403	22	43.3673	5.80645	214.994	0
P005	2024-11-12	3	4	3	0.42	4	4	0	1	1	2	0	0	1	0	1	0.75	2	2	399	355	2	2	309	403	22	43.3673	5.80645	214.994	0	* (data affected by change in personal circumstances)
P006	2024-11-15	1	9	8	9.285	20	28	38	2	2	3	2	3	3	3	3	2.625	8	9	86	231	7	8	50	195	26	186.224	84.1935	1389.2	22.381
P006	2024-11-22	2	10	8	8.14	18	18	16	3	2	3	2	3	3	3	3	2.75	8	9	57	84	8	9	45	68	41	52.7211	37.0161	1438.81	7.14286
P006	2024-11-29	3	7	5	7.42	6	22	16	2	2	3	2	3	3	2	3	2.5	8	8	50	111	8	9	30	106	36	57.8231	44.2742	926.13	11.4286
P007	2024-11-20	1	8	6	5	5	6	10	2	1	1	1	2	2	2	2	1.625	5	6	185	148	6	4	202	190	3	41.6667	227.177	1471.89	26.1905
P007	2024-11-27	2	3	3	2.57	2	2	10	0	1	1	0	1	2	0	2	0.875	4	4	261	359	3	3	268	381	1	57.8231	195.968	1389.2	21.9048
P007	2024-12-04	3	3	3	2	2	0	8	0	0	1	0	1	2	0	0	0.5	3	2	265	285	2	2	272	289	1	68.8776	277.984	1306.5	57.1429
P008	2024-12-02	1	8	7	2.85	8	4	10	0	0	0	0	0	0	0	1	0.125	9	4	318	143	5	2	277	156	8	40.8163	0	165.38	0
P008	2024-12-09	2	6	1	3.57	2	0	4	0	0	0	0	0	0	0	0	0	2	4	165	88	1	0	91	85	9	43.3673	0	148.842	0
P008	2024-12-16	3	6	1	3.57	2	0	4	0	0	0	0	0	0	0	0	0	2	4	165	88	1	0	91	85	9	43.3673	0	148.842	0	* (withdrew)
P009	2025-01-22	1	8	5	1.14	8	12	20	0	0	1	0	0	0	1	1	0.375	3	5	217	219	2	5	170	242	1	153.061	0	66.1521	0
P009	2025-01-29	2	4	2	0.42	8	14	20	0	0	1	0	0	0	2	0	0.375	4	6	105	208	3	5	135	202	1	38.2653	31.9355	165.38	0.952381
P009	2025-02-05	3	6	4	1.42	8	10	10	0	0	1	0	0	0	2	0	0.375	6	6	147	254	4	6	137	202	1	39.1156	5.08065	99.2282	0
P010	2025-01-22	1	5	5	4	14	4	14	1	1	2	0	1	2	2	1	1.25	5	7	148	103	4	5	116	108	12	39.1156	0	181.918	6.19048
P010	2025-01-29	2	5	4	3.85	10	4	14	1	1	2	1	1	2	2	1	1.375	5	8	120	101	4	5	80	72	5	43.3673	90	7.07	31.4286
P010	2025-02-05	3	4	4	2.85	4	4	14	1	1	2	0	1	2	2	1	1.25	3	5	110	79	3	4	84	73	5	34.8639	0	148.842	0
P011	2025-02-21	1	9	9	5.42	8	14	6	2	1	1	1	3	3	2	3	2	2	2	165	277	2	1	186	232	6	34.0136	148.065	281.147	35.2381
P011	2025-02-28	2	10	8	9.14	4	16	10	2	1	3	2	3	3	1	3	2.25	4	2	172	250	2	2	166	205	12	32.3129	0	99.2282	28.5714
P011	2025-03-07	3	7	5	3.42	2	14	4	2	2	3	2	1	3	1	1	1.875	2	1	224	177	1	3	168	202	10	34.8639	1.45161	132.304	0
P012	2025-02-21	1	7	7	5.85	20	4	14	1	1	1	1	1	0	0	0	0.625	5	4	137	189	2	0	134	216	21	39.966	0	297.685	24.2857
P012	2025-02-28	2	2	2	1.42	12	0	12	0	0	0	0	0	0	0	0	0	1	1	126	170	1	1	138	170	21	41.6667	7.98387	760.75	0
P012	2025-03-07	3	7	7	7.71	8	0	8	0	1	0	1	0	0	0	0	0.25	4	1	125	84	1	2	205	197	26	59.5238	2.90323	165.38	0
