# Supplementary material for: Home-based respiratory-gated transcutaneous auricular vagus nerve stimulation for rheumatoid arthritis—a feasibility study
Source: Clin Rheumatol. 2026 Mar 23;45(5):2627–38. doi: 10.1007/s10067-026-08041-x (PMC13068677; doi:10.1007/s10067-026-08041-x)
Supplement: Supplementary file 6 — (XLSX 11.5 KB) [file 10067_2026_8041_MOESM6_ESM.xlsx]

## Sheet: Form Responses 1
Participant ID	It was easy to learn to use the application.	It was easy to learn to setup the equipment before the session.	I was able to setup the equipment and use the application after the first training session.	I was able to setup the equipment at home without wasting much time.	I was able to progress through the session using the application with ease.	The error messages displayed by the application were clear and helped me fix the problem	I had no problem feeling stimulation on my ear for every session	I felt comfortable using the application	I felt comfortable setting up equipment	I felt comfortable wearing the sensors for the entire session	What did you do during the 20 minutes of electrical stimulation?	Your overall feedback	Any suggestions for improvement
P001	10	10	10	10	10	10	8	10	10	10	Close eyes and relax, Listen to music	A couple of times the electrical simulator was a bit harder to set up and get in the right position in my ear.
P002	9	10	10	10	9	10	9	10	10	10	Close eyes and relax	found it a nice relaxing session, which made me cam.	the pulse recorder can be a bit tricky, let participant know this
P003	8	9	5	9	10	6	10	10	10	10	Close eyes and relax	pleasant experience
P004	9	10	9	10	10	10	8	10	10	10	Close eyes and relax, Use you phone to watch content or browse social media, Listen to music	pretty comfortable training sessions	better earpiece fitment
P005	10	10	10	10	10	10	9	10	10	10	Close eyes and relax, Listen to music	I found it a pleasure to use	No improvements needed
P006	8	9	9	9	9	9	8	9	9	10	Close eyes and relax, Listen to music	good experience.	respiration belt required help to setup.
P007	10	10	10	10	10	10	10	10	10	10	Close eyes and relax	Very good system and application, however had an ear irritation on the rim of my left ear.	Looking forward to favorable results so this system can be used for improvement of RA.
P008	10	10	10	10	10	10	10	10	10	5	Close eyes and relax, Use you phone to watch content or browse social media, Listen to music	the overall 20 minutes is just too long and] he earpiece quite irritating	make the session 10 minutes long
P009	10	9	9	7	6	10	7	9	8	9	Close eyes and relax, Listen to music, Meditation	Easy to use	ear stimulator to be more adaptative to different shapes and sizes of ear
P010	9	9	9	9	8	9	7	9	9	8	Read	Easy to operate and use. Generally no issue with feeling the stimulaton
P011	10	8	8	8	8	2	10	9	9	10	Close eyes and relax, Listen to music	it was easy enough to use the application.	The placement of the ear sensor can be better described and getting it on cymba concha is tricky. Better description for sensor lost contact popups. The timer got stuck and there was no error.
P012	9	9	9	9	9	9	9	9	9	9	Close eyes and relax	It was a pleasure to participate in this treatment
